# Supplementary material for: Domestication Syndrome Is Investigated by Proteomic Analysis between Cultivated Cassava (Manihot esculenta Crantz) and Its Wild Relatives
Source: PLoS One. 2016 Mar 29;11(3):e0152154. doi: 10.1371/journal.pone.0152154 (PMC4811587; doi:10.1371/journal.pone.0152154)
Supplement: S1 Table — (XLS) [file pone.0152154.s006.xls]

## Sheet: Sheet1
S1a Table Photosynthesis Pathway Entity Table View
Name	Type	Description	Connectivity	Local Connectivity	Indegree	Outdegree	Owner
APX2	Protein	ascorbate peroxidase2	10	2	1	1
atp2	Protein	ATP synthase beta subunit	2	2	0	2
peroxidase	Functional Class		1	1	0	1
alcohol dehydrogenase	Functional Class		5	1	0	1
ribulose-bisphosphate carboxylase	Functional Class		4	4	0	4
starch synthase	Functional Class		7	6	0	6
glutamate-ammonia ligase	Functional Class		4	4	0	4
glucose-6-phosphate dehydrogenase	Functional Class		6	4	0	4
thioredoxin	Functional Class		4	3	0	3
superoxide dismutase	Functional Class		2	1	0	1
2014-03-03	Functional Class		5	3	0	3
peroxiredoxin	Functional Class		3	3	0	3
ethylene receptor	Functional Class		1	1	0	1
beta-glucosidase	Functional Class		2	1	0	1
heat shock protein	Functional Class		1	1	0	1
glutaredoxin	Functional Class		1	1	0	1
phosphoglycerate kinase	Functional Class		5	5	0	5
enoyl-[acyl-carrier-protein] reductase (NADH)	Functional Class		11	1	0	1
acyl-[acyl-carrier-protein] desaturase	Functional Class		2	1	0	1
glucose transporter	Functional Class		4	4	0	4
phosphoribulokinase	Functional Class		2	2	0	2
transketolase	Functional Class		7	1	0	1
glucokinase	Functional Class		2	2	0	2
malate dehydrogenase	Functional Class		3	1	0	1
glucose-6-phosphate isomerase	Functional Class		8	4	0	4
triose-phosphate isomerase	Functional Class		7	3	0	3
UDP-glucose 6-dehydrogenase	Functional Class		5	4	0	4
ribulose-phosphate 3-epimerase	Functional Class		4	1	0	1
RuBisCO activase	Functional Class		1	1	0	1
1,3-biphosphoglycerate	Small Molecule		6	2	1	1
sugar metabolism	Cell Process		2	2	0	2
photosynthesis	Cell Process		49	3	1	2
RCA	Protein		15	2	1	1
ATP	Small Molecule		274	6	0	6
H2O	Small Molecule		551	1	0	1
CO2	Small Molecule		171	1	0	1
ADP	Small Molecule		151	9	8	1
Pi	Small Molecule		144	1	1	0
3-phosphoglycerate	Small Molecule		16	4	3	1
ADP Glucose	Small Molecule		7	2	0	2
ribose-5-phosphate isomerase	Functional Class		4	1	0	1
beta-D-glucose	Small Molecule		11	1	0	1
Ribose-1,5-diphosphate	Small Molecule		3	2	1	1
1,4-alpha-D-glucan	Small Molecule		2	1	1	0
starch	Functional Class		4	3	0	3
S1b Table Starch Synthesis Pathway Entity Table View
Name	Type	Description	Connectivity	Local Connectivity	Indegree	Outdegree	Owner
alcohol dehydrogenase	Functional Class		5	1	0	1
starch synthase	Functional Class		7	5	0	5
pectinesterase	Functional Class		2	2	0	2
succinate dehydrogenase (ubiquinone)	Functional Class		5	2	1	1
annexin	Functional Class		1	1	0	1
pyruvate dehydrogenase (acetyl-transferring)	Functional Class		2	1	0	1
N-acetyltransferase	Functional Class		13	1	0	1
UDP-glucose 4-epimerase	Functional Class		16	3	0	3
triose-phosphate isomerase	Functional Class		7	1	0	1
transaldolase	Functional Class		3	1	0	1
aldo-keto reductase	Functional Class		1	1	0	1
uroporphyrinogen decarboxylase	Functional Class		2	1	0	1
dihydrolipoyllysine-residue succinyltransferase	Functional Class		2	1	0	1
starch metabolism	Cell Process		4	4	4	0
GWD3	Protein		10	2	0	2
SEX1	Protein		13	2	1	1
ISA3	Protein		7	3	0	3
SEX4	Protein		8	2	0	2
ATP	Small Molecule		274	104	6	98
maltose	Small Molecule		96	2	2	0
Starch	Small Molecule		65	3	3	0
H2O	Small Molecule		551	11	2	9
ADP	Small Molecule		151	106	99	7
Pi	Small Molecule		144	37	34	3
(1,4-alpha-D-glucosyl)(n+1)	Small Molecule		3	3	1	2
1,4-alpha-D-glucan	Small Molecule		2	2	1	1
