# Supplementary material for: Domestication Syndrome Is Investigated by Proteomic Analysis between Cultivated Cassava (Manihot esculenta Crantz) and Its Wild Relatives
Source: PLoS One. 2016 Mar 29;11(3):e0152154. doi: 10.1371/journal.pone.0152154 (PMC4811587; doi:10.1371/journal.pone.0152154)
Supplement: S2 Table — (XLS) [file pone.0152154.s007.xls]

## Sheet: Sheet1
S2a Table Photosynthesis Pathway Relationship Table View
Relation	Type	Sentence	MedLine Reference	Connectivity	# of References	Owner
RCA --+> photosynthesis	Regulation	This indicated that virus infection caused the decreases of Rubisco and RCA in host plant, which then affected plant photosynthesis., Ribulose-1, 5-bisphosphate carboxylase/oxygenase activase (RCA) in the thylakoid membrane has been shown to play a role in protection and regulation of photosynthesis under moderate heat stress., To test the hypothesis that thermostable RCA can improve photosynthes…	15839204:5, 20478969:0, 17933901:2	2	3
ADP ---| RCA	DirectRegulation	On the other hand, RCA is inhibited by ADP., Robinson and Portis (1989) found that ADP is a potent inhibitor of Rubisco activase., This is supported by the high concentration of ATP, the elevated ATP/ADP ratio (Table II), and the high [Delta ]pH (Price et al., 1995a), all of which are thought to promote the functioning of Rubisco activase (Portis, 1992).	20478969:1072, 10889257:1111, 10677442:1356	2	3
ATP; ADP; beta-D-glucose-6-phosphate; beta-D-glucose; glucokinase	ChemicalReaction			5	0
1,3-biphosphoglycerate; ATP; ADP; phosphoglycerate kinase; 3-phosphoglycerate	ChemicalReaction			5	0
L-glutamine; NH3; Pi; ADP; ATP; L-glutamate; glutamate-ammonia ligase	ChemicalReaction			7	0
ATP; ADP; 3-phosphoglycerate; glycerate kinase; glycerate	ChemicalReaction			5	0
ribulose-bisphosphate carboxylase; Ribose-1,5-diphosphate; 3-phosphoglycerate; H2O; CO2; H+	ChemicalReaction			6	0
ATP; ADP; phosphoglycerate kinase; 3-phosphoglycerate; 1,3-biphosphoglycerate	ChemicalReaction			5	0
ATP; ADP; ribulose-5-P; Ribose-1,5-diphosphate; phosphoribulokinase	ChemicalReaction			5	0
ADP; (1,4-alpha-D-glucosyl)(n+1); starch synthase; ADP Glucose	ChemicalReaction			4	0
ADP; starch synthase; ADP Glucose; 1,4-alpha-D-glucan	ChemicalReaction			4	0
response to cold; triose-phosphate isomerase; CDSP32; Plant adaptation; response to dessication; Plant stress; photosynthesis; transcription elongation factor; ribulose-bisphosphate carboxylase; phosphoglycerate kinase; Plant yield; atp2; glutamate-ammonia ligase; thioredoxin; 14-3-3; APX2; peroxiredoxin	Binding			17	0
APX2; photosynthesis; transcription elongation factor; Plant adaptation; response to dessication; Plant yield; response to cold; CDSP32; atp2; phosphoglycerate kinase; peroxiredoxin; 14-3-3; thioredoxin; glutamate-ammonia ligase; ribulose-bisphosphate carboxylase; Plant stress; triose-phosphate isomerase	Binding			17	0
peptidylprolyl isomerase; UDP glycosyltransferase; UDP-glucosyltransferase; glycogenin glucosyltransferase; sucrose-phosphate synthase; glucose-1-phosphate adenylyltransferase; starch synthase; sucrose synthase; phosphodiesterase; glucosyltransferase; glucose-6-phosphate dehydrogenase; fructokinase; sucrose:sucrose fructosyltransferase; sucrose transporter; glycosyltransferase; glucose transporte…	Binding			24	0
peptidylprolyl isomerase; UDP glycosyltransferase; UDP-glucosyltransferase; glycogenin glucosyltransferase; sucrose-phosphate synthase; glucose-1-phosphate adenylyltransferase; starch synthase; sucrose synthase; phosphodiesterase; glucosyltransferase; glucose-6-phosphate dehydrogenase; fructokinase; sucrose:sucrose fructosyltransferase; sucrose transporter; glycosyltransferase; glucose transporte…	Binding			25	0
UDP-glucose 4-epimerase; isochorismate synthase; phosphorylphosphatase; glucose-6-phosphate isomerase; phosphoenolpyruvate phosphatase; UDP-glucose 6-dehydrogenase; sugar metabolism; sugar treatment; glucose-6-phosphate 1-epimerase; phosphopentomutase; glucose transporter; sucrose:sucrose fructosyltransferase; starch; glucose-1-phosphate adenylyltransferase; sucrose transporter; glycosyltransfera…	Binding			27	0
proline dehydrogenase; aminocyclopropanecarboxylate oxidase; GSK3; aromatic-L-amino-acid decarboxylase; NBS-LRR; glutaredoxin; pyridoxal kinase; DNA repair proteins; phytepsin; trypsin inhibitor; tryptophan synthase; carboxy-lyase; dihydrofolate reductase; guanylate cyclase; cytokinin receptor; cysteine protease; leucine zipper; deoxyribonuclease; Glc-6-P/phosphate antiporter; heat shock protein;…
ransporter; ubiquinol-cytochrome c reductase; multifunctional triterpene synthase; 3-phosphoshikimate 1-carboxyvinyltransferase; phosphoenolpyruvate phosphatase; xylose isomerase; tyrosine N-monooxygenase; protein geranylgeranyltransferase; putrescine N-methyltransferase; nucleoside phosphotransferase; phospholipid-hydroperoxide glutathione peroxidase; bis(5'-nucleosyl)-tetraphosphatase (asymmetr…	Binding			1729	0
S2b Table Starch Synthesis Pathway Relationship Table View
Relation	Type	Sentence	MedLine Reference	Connectivity	# of References	Owner
(1,4-alpha-D-glucosyl)(n+1); maltose; (1,4-alpha-D-glucosyl)(n-1); beta-amylase; H2O	ChemicalReaction			5	0
(1,4-alpha-D-glucosyl)(n+1); Starch; 1,4-alpha-glucan branching enzyme	ChemicalReaction			3	0
1,3-biphosphoglycerate; ATP; ADP; phosphoglycerate kinase; 3-phosphoglycerate	ChemicalReaction			5	0
1,4-alpha-D-glucan; ADP Glucose; starch synthase; ADP	ChemicalReaction			4	0
10-formyl-THF; formate-tetrahydrofolate ligase; formate; Pi; ATP; ADP; THF	ChemicalReaction			7	0
3-methylglutaconyl-CoA; methylcrotonoyl-CoA carboxylase; HCO3-; Pi; ADP; ATP; 3-methylcrotonyl-CoA	ChemicalReaction			7	0
5,10-methenyl-THF; 5-formyl-THF; 5-formyltetrahydrofolate cyclo-ligase; Pi; ATP; ADP	ChemicalReaction			6	0
5,10-methenyl-THF; ATP; ADP; Pi; 5-formyltetrahydrofolate cyclo-ligase; 5-formyl-THF	ChemicalReaction			6	0
5-methylthioribose; ATP; ADP; S-methyl-5-thioribose kinase; 5-methylthioribose-1-phosphate	ChemicalReaction			5	0
5-phospho-beta-D-ribosyl-amine; 5-phospho-ribosyl-glycineamide; phosphoribosylamine-glycine ligase; Pi; ADP; ATP; L-glycine	ChemicalReaction			7	0
7,8-Diaminononanoic acid; ATP; dethiobiotin; dethiobiotin synthase; ADP; CO2; Pi	ChemicalReaction			7	0
acct; NADH kinase; NADH; ATP; ADP	ChemicalReaction			5	0
adenosine kinase; AMP; ATP; ADP; adenosine	ChemicalReaction			5	0
ADP Glucose; starch synthase; ADP; (1,4-alpha-D-glucosyl)(n+1)	ChemicalReaction			4	0
ADP; 3'-phosphoadenylyl sulfate; Adenylyl sulfate; ATP; adenylyl-sulfate kinase	ChemicalReaction			5	0
ADP; 5-oxoprolinase (ATP-hydrolysing); Pyroglutamic Acid; H2O; ATP; L-glutamate; Pi	ChemicalReaction			7	0
ADP; 6-phosphofructokinase; fructose-6-P; ATP; fructose-1,6-PP	ChemicalReaction			5	0
ADP; aspartate kinase; L-aspartate; ATP; Aspartyl phosphate	ChemicalReaction			5	0
ADP; ditridecyl phthalate; ATP; dTTP; nucleoside-diphosphate kinase	ChemicalReaction			5	0
ADP; GDP; GTP; ATP; nucleoside-diphosphate kinase	ChemicalReaction			5	0
ADP; glucose-6-P; ATP; hexokinase; alpha-D-glucose	ChemicalReaction			5	0
ADP; glycerol-3-P; glycerol; glycerol kinase; ATP	ChemicalReaction			5	0
ADP; Inositol 1,3,4-triphosphate; Inositol-1,3,4,5-tetraphosphate; ATP; inositol-tetrakisphosphate 1-kinase	ChemicalReaction			5	0
ADP; Inositol-1,4,5,6-tetraphosphate; ATP; D-myo-Inositol 1,2,4,5,6-pentakisphosphate; phosphotransferase alcohol group as acceptor	ChemicalReaction			5	0
ADP; Inositol-1,4,5,6-tetraphosphate; Inositol-(1,3,4,5,6)-Pentakisphosphate; ATP; phosphotransferase alcohol group as acceptor	ChemicalReaction			5	0
ADP; L-glutamate; Pi; THF(glu)n; THF(glu)n+1; tetrahydrofolate synthase; ATP	ChemicalReaction			7	0
ADP; Mgproto; Mg2+; H+; magnesium chelatase; Pi; ATP; protoporphyrin; H2O	ChemicalReaction			9	0
ADP; nucleoside-diphosphate kinase; dUTP; ATP; dUDP	ChemicalReaction			5	0
ADP; phosphotransferase alcohol group as acceptor; Inositol-1,3,4,5-tetraphosphate; ATP; Inositol-(1,3,4,5,6)-Pentakisphosphate	ChemicalReaction			5	0
ADP; Phytic acid; phosphotransferase alcohol group as acceptor; D-myo-inositol (1,2,3,4,6)-pentakisphosphate; ATP	ChemicalReaction			5	0
ADP; Pi; aminoimidazole ribotide; 5-phosphoribosyl-N-formylglycineamidine; phosphoribosylformylglycinamidine cyclo-ligase; ATP	ChemicalReaction			6	0
ADP; UDP; nucleoside-diphosphate kinase; UTP; ATP	ChemicalReaction			5	0
alpha-D-galacturonate 1-phosphate; galacturonate; ATP; galacturonokinase; ADP	ChemicalReaction			5	0
AMP; adenylate kinase; ATP; ADP	ChemicalReaction			4	0
ATP --+> SEX1	Expression	Binding of ATP could potentially induce structural changes of GWD., In the starch granules isolated from irradiated turions, the amount of starch-associated GWD was enhanced by ATP treatment (Fig. 4).	15361065:1174, 15122031:1138	2	2
ATP --+> succinate dehydrogenase (ubiquinone)	Regulation	Kinetic results indicated that succinate dehydrogenase is activated by both ATP (K(1/2) approximately 3 microm) and ADP., Kinetic results indicated that succinate dehydrogenase is activated by both ATP (K1/2 ~ 3 μM) and ADP., Additionally, succinate dehydrogenase is activated by ATP (3) via a mechanism that, even to date, is poorly understood.	11350973:2, 11350973:37, 11350973:51	2	3
ATP; ADP; 3-phosphoglycerate; glycerate kinase; glycerate	ChemicalReaction			5	0
ATP; ADP; beta-D-glucose-6-phosphate; beta-D-glucose; glucokinase	ChemicalReaction			5	0
ATP; ADP; choline kinase; phosphorylcholine; choline	ChemicalReaction			5	0
ATP; ADP; dCTP; nucleoside-diphosphate kinase; dCDP	ChemicalReaction			5	0
ATP; ADP; ethanolamine; phosphoethanolamine; ethanolamine kinase	ChemicalReaction			5	0
ATP; ADP; GDP; GMP; guanylate kinase	ChemicalReaction			5	0
ATP; ADP; hydroxymethylpyrimidine phosphate; Toxopyrimidine; hydroxymethylpyrimidine kinase	ChemicalReaction			5	0
ATP; ADP; Inositol-(1,3,4,5,6)-Pentakisphosphate; inositol-tetrakisphosphate 1-kinase; Inositol-3,4,5,6-tetraphosphate	ChemicalReaction			5	0
ATP; ADP; Inositol-1,4,5,6-tetraphosphate; inositol-polyphosphate multikinase; IP3	ChemicalReaction			5	0
ATP; ADP; Inositol-3,4,5,6-tetraphosphate; D-myo-inositol (3,4,6)-trisphosphate	ChemicalReaction			4	0
ATP; ADP; inositol-tetrakisphosphate 5-kinase; Inositol-(1,3,4,5,6)-Pentakisphosphate; Inositol-1,3,4,6-tetraphosphate	ChemicalReaction			5	0
ATP; ADP; L-glutamate; L-glutamine; Pi; CTP; H2O; UTP; CTP synthase	ChemicalReaction			9	0
ATP; ADP; NH3; CO2; carbamoyl-P; carbamate kinase	ChemicalReaction			6	0
ATP; ADP; nucleoside-diphosphate kinase; dGTP; dGDP	ChemicalReaction			5	0
ATP; ADP; phosphomevalonate kinase; mevalonate-5-P; mevalonate-5-PP	ChemicalReaction			5	0
ATP; ADP; Phosphothiaminum; thiamine-PP; thiamin-phosphate kinase	ChemicalReaction			5	0
ATP; ADP; phosphotransferase alcohol group as acceptor; Inositol-1,3,4,6-tetraphosphate; D-myo-inositol (1,2,3,4,6)-pentakisphosphate	ChemicalReaction			5	0
ATP; ADP; pyridoxamine; pyridoxamine phosphate; pyridoxal kinase	ChemicalReaction			5	0
ATP; ADP; pyruvate; phosphoenolpyruvate; pyruvate kinase	ChemicalReaction			5	0
ATP; ADP; pyruvate; phosphoenolpyruvate; pyruvate kinase	ChemicalReaction			5	0
ATP; ADP; ribulose-5-P; Ribose-1,5-diphosphate; phosphoribulokinase	ChemicalReaction			5	0
ATP; ADP; TMP; dTMP kinase; ditridecyl phthalate	ChemicalReaction			5	0
ATP; galactokinase; galactose; ADP; galactose-1-phosphate	ChemicalReaction			5	0
ATP; Inositol 3,4-diphosphate; ADP; Ins3P	ChemicalReaction			4	0
ATP; NADP+; NAD+; ADP; NAD+ kinase	ChemicalReaction			5	0
ATP; phosphoribosylaminoimidazolesuccinocarboxamide synthase; 4-carboxyaminoimidazole ribonucleotide; 5'-Phosphoribosyl-4-(N-succinocarboxamide)-5-aminoimidazole; Pi; ADP; L-aspartate	ChemicalReaction			7	0
beta-L-arabinose 1-phosphate; ATP; ADP; L-arabinokinase; L-ARABINOPYRANOSE	ChemicalReaction			5	0
CO2; phosphoenolpyruvate carboxykinase (ATP); phosphoenolpyruvate; ATP; ADP; oxaloacetate	ChemicalReaction			6	0
CoA; ADP; dephospho-CoA; dephospho-CoA kinase; ATP	ChemicalReaction			5	0
CPO-CoA ester; ATP; CoA; ADP; Pi; o-succinylbenzoate-CoA ligase; 2-Succinylbenzoate	ChemicalReaction			7	0
CTP; UTP; CTP synthase; NH3; ATP; ADP; Pi	ChemicalReaction			7	0
D-fructose; fructokinase; ATP; ADP; fructose-6-P	ChemicalReaction			5	0
D-mannose; ATP; ADP; mannose-6-P; mannokinase	ChemicalReaction			5	0
dADP; reduced glutaredoxin; H2O; ADP; oxidized glutaredoxin	ChemicalReaction			5	0
dihydrofolate synthase; dihydrofolate; 7,8-dihydropteroate; Pi; L-glutamate; ATP; ADP	ChemicalReaction			7	0
folylpolyglutamate(n); ADP; L-glutamate; Pi; tetrahydrofolate synthase; folylpolyglutamate(n+1); ATP	ChemicalReaction			7	0
fucokinase; ATP; ADP; fucose; Abrine	ChemicalReaction			5	0
gamma-glutamylcysteine; glutathione synthase; L-glycine; Pi; ADP; ATP; glutathione	ChemicalReaction			7	0
gamma-glutamylcysteine; L-cysteine; ATP; ADP; L-glutamate; Pi; glutamate-cysteine ligase	ChemicalReaction			7	0
glutaminyl-tRNA synthase (glutamine-hydrolysing); glutamyl-tRNA(gln); Pi; L-glutamate; ATP; ADP; L-glutamine; glutaminyl-tRNA(gln)	ChemicalReaction			8	0
GWD3 ---> starch metabolism	Regulation	Thus, in Arabidopsis leaves starch turnover requires a close collaboration of PWD and GWD., Glucan, water dikinase (GWD) and phosphoglucan, water dikinase (PWD) are required for normal starch metabolism., Several lines of evidence clearly indicate that, in Arabidopsis, two dikinase isozymes (At1g10760 and At5g26570) are immediately involved in plastidial starch metabolism: Firstly, both are locat…	15618411:14, 16914145:0, 19325165:1182	2	3
H+; acetyl-CoA; ADP; Pi; acetyl-CoA carboxylase; malonyl-CoA; HCO3-; ATP	ChemicalReaction			8	0
H2O <-<- GWD3	ChemicalReaction	Recombinant phosphoglucan, water dikinase phosphorylated both the A- and B-type allomorphs only following a prephosphorylation by the glucan, water dikinase, and the activity increased with the extent of prephosphorylation.	19395406:7	2	1
H2O; 1,4-alpha-D-galacturonosyl; methanol; pectinesterase; methylesterified 1,4-alpha-D-galacturonosyl	ChemicalReaction			5	0
HCO3-; H+; malonyl-CoA; acetyl-CoA carboxylase; Pi; ADP; acetyl-CoA; ATP	ChemicalReaction			8	0
Hemineurine; 4-methyl-5-(beta-hydroxyethyl)thiazole phosphate; ADP; ATP; hydroxyethylthiazole kinase	ChemicalReaction			5	0
homoserine kinase; o-phosphohomoserine; homoserine; ATP; ADP	ChemicalReaction			5	0
inosine kinase; ATP; ADP; GMP; guanosine	ChemicalReaction			5	0
inosine kinase; inosine; ATP; IMP; ADP	ChemicalReaction			5	0
Inositol 1,3,4-triphosphate; inositol-tetrakisphosphate 1-kinase; ATP; ADP; Inositol-1,3,4,6-tetraphosphate	ChemicalReaction			5	0
Inositol 3,4-diphosphate; D-myo-inositol (3,4,6)-trisphosphate; ATP; ADP	ChemicalReaction			4	0
ISA3 ---> starch metabolism	Regulation	These results suggest that ISA3 facilitates starch metabolism and affects morphological characteristics of plastids in rice., Furthermore, AtISA3, together with AtISA2 but not AtISA1, is induced during the process of cold acclimation along with a group of other genes including several known to be involved directly in starch metabolism.	21551159:8, 17890231:1099	2	2
ISA3 ->-> maltose	ChemicalReaction	We propose that in Arabidopsis, the major pathway involves β-amylase and ISA3, which progressively degrade the starch granule surface, releasing maltose for export from the chloroplast (38, 39) and short linear oligosaccharides for further metabolism (25) (Fig. 8A).	16495218:1354	2	1
L-asparaginyl-tRNA(asn); L-aspartyl-tRNA(asn); Pi; L-glutamine; L-glutamate; ATP; 6.3.5.-; ADP	ChemicalReaction			8	0
L-glutamate; methylene-THF(glu)n+1; tetrahydrofolate synthase; ADP; ATP; 5,10-methylene-tetrahydrofolate; Pi	ChemicalReaction			7	0
L-glutamine; NH3; Pi; ADP; ATP; L-glutamate; glutamate-ammonia ligase	ChemicalReaction			7	0
mevalonate kinase; ATP; mevalonate-5-P; ADP; mevalonate	ChemicalReaction			5	0
N-acetylglutamate; acetylglutamate kinase; N-acetylglutamyl-phosphate; ATP; ADP	ChemicalReaction			5	0
N10-formyl-THF(n); ATP; ADP; Pi; formate-tetrahydrofolate ligase; formate; THF(glu)n	ChemicalReaction			7	0
NADP+; gamma-glutamyl semialdehyde; P5CS1; Pi; acct; ATP; ADP; L-glutamate	ChemicalReaction			8	0
NH3; carbamoyl-phosphate synthase (ammonia); carbamoyl-P; H2O; CO2; ADP; ATP; Pi	ChemicalReaction			8	0
nucleoside-diphosphate kinase; CDP; CTP; ATP; ADP	ChemicalReaction			5	0
nucleoside-diphosphate kinase; Mepiquat chloride; CTP; ADP; ATP	ChemicalReaction			5	0
oxaloacetate; citrate; Pi; CoA; acetyl-CoA; ATP; ADP; ATP citrate synthase	ChemicalReaction			8	0
pantothenate kinase; Phosphopantothenic acid; pantothenic acid; ADP; ATP	ChemicalReaction			5	0
phosphoribosylformylglycinamidine synthase; ATP; formylglycinamide ribonucleotide; 5-phosphoribosyl-N-formylglycineamidine; H2O; Pi; L-glutamine; L-glutamate; ADP	ChemicalReaction			9	0
phosphotransferase alcohol group as acceptor; ATP; ADP; Phytic acid; Inositol-(1,3,4,5,6)-Pentakisphosphate	ChemicalReaction			5	0
phosphotransferase alcohol group as acceptor; nicotinate riboside; ADP; ATP; nicotinic acid mononucleotide	ChemicalReaction			5	0
Pi; 10-formyl-H4PteGlu(n+1); THF(glu)n; ATP; ADP; tetrahydrofolate synthase; L-glutamate	ChemicalReaction			7	0
Pi; carbamoyl-P; H2O; CO2; L-glutamate; ADP; ATP; carbamoyl-phosphate synthase (glutamine hydrolyzing); L-glutamine	ChemicalReaction			9	0
Pi; diphosphomevalonate decarboxylase; CO2; ADP; isopentenyl-PP; ATP; mevalonate-5-PP	ChemicalReaction			7	0
plant ceramide 1-phosphate; ceramides; ADP; ATP; ceramide kinase	ChemicalReaction			5	0
proline dehydrogenase; aminocyclopropanecarboxylate oxidase; GSK3; aromatic-L-amino-acid decarboxylase; NBS-LRR; glutaredoxin; pyridoxal kinase; DNA repair proteins; phytepsin; trypsin inhibitor; tryptophan synthase; carboxy-lyase; dihydrofolate reductase; guanylate cyclase; cytokinin receptor; cysteine protease; leucine zipper; deoxyribonuclease; Glc-6-P/phosphate antiporter; heat shock protein;…
ransporter; ubiquinol-cytochrome c reductase; multifunctional triterpene synthase; 3-phosphoshikimate 1-carboxyvinyltransferase; phosphoenolpyruvate phosphatase; xylose isomerase; tyrosine N-monooxygenase; protein geranylgeranyltransferase; putrescine N-methyltransferase; nucleoside phosphotransferase; phospholipid-hydroperoxide glutathione peroxidase; bis(5'-nucleosyl)-tetraphosphatase (asymmetr…	Binding			1729	0
pyridoxal-P; ADP; ATP; pyridoxal kinase; pyridoxal	ChemicalReaction			5	0
reduced thioredoxin; ADP; H2O; ribonucleoside-diphosphate reductase; dADP; thioredoxin disulfide	ChemicalReaction			6	0
ribokinase; D-ribose; ribose-5-P; ATP; ADP	ChemicalReaction			5	0
SEX1 ---> starch metabolism	Regulation	Thus, in Arabidopsis leaves starch turnover requires a close collaboration of PWD and GWD., Glucan, water dikinase (GWD) and phosphoglucan, water dikinase (PWD) are required for normal starch metabolism., Several lines of evidence clearly indicate that, in Arabidopsis, two dikinase isozymes (At1g10760 and At5g26570) are immediately involved in plastidial starch metabolism: Firstly, both are locat…	15618411:14, 16914145:0, 19325165:1182	2	3
SEX4 --+> Pi	MolTransport	Loss of SEX4 reduces the release of orthophosphate from the granule surface, thus hindering maltose release by β-amylase.	19141707:1273	2	1
SEX4 ---> starch metabolism	Regulation	SEX4 can dephosphorylate both the starch granule surface and soluble phosphoglucans and is necessary for processive starch metabolism., We report that protein phosphorylation is involved in the control of starch metabolism in Arabidopsis leaves at night. sex4 (starch excess 4) mutants, which have strongly reduced rates of starch metabolism, lack a protein predicted to be a dual specificity protei…	20679247:4, 16513634:0, 16772378:1082	2	3
Starch <-<- ISA3	ChemicalReaction	These data suggest that ISA3 and limit-dextrinase function primarily in starch breakdown., The Role of isoamylase3-Earlier results have implied that ISA3 is involved in starch degradation., Based on these differences in tissue localization, AtISA3 appears to serve different environmentally mediated physiological roles in starch degradation.	19074683:1083, 16495218:1305, 17890231:1374	2	3
Starch; 1,4-alpha-glucan branching enzyme; 1,4-alpha-D-glucan	ChemicalReaction			3	0
succinate; succinate-CoA ligase (ADP-forming); succinyl-CoA; Pi; ADP; ATP; CoA	ChemicalReaction			7	0
succinyl-CoA; Pi; succinate-CoA ligase (ADP-forming); succinate; CoA; ADP; ATP; succinate-CoA ligase (GDP-forming)	ChemicalReaction			8	0
tetrahydrofolate synthase; ATP; N10-formyl-THF(n); 10-formyl-H4PteGlu(n+1); Pi; L-glutamate; ADP	ChemicalReaction			7	0
THF-L-glutamate; tetrahydrofolate synthase; THF; Pi; L-glutamate; ATP; ADP	ChemicalReaction			7	0
UDP-glucose 4-epimerase; isochorismate synthase; phosphorylphosphatase; glucose-6-phosphate isomerase; phosphoenolpyruvate phosphatase; UDP-glucose 6-dehydrogenase; sugar metabolism; sugar treatment; glucose-6-phosphate 1-epimerase; phosphopentomutase; glucose transporter; sucrose:sucrose fructosyltransferase; starch; glucose-1-phosphate adenylyltransferase; sucrose transporter; glycosyltransfera…	Binding			27	0
UDP-glucose 4-epimerase; phosphopentomutase; glucose-6-phosphate 1-epimerase; isochorismate synthase; UDP-glucose 6-dehydrogenase; phosphoenolpyruvate phosphatase; peptidylprolyl isomerase; phosphorylphosphatase; glucose transporter; glycosyltransferase; sucrose transporter; sucrose:sucrose fructosyltransferase; sucrose-phosphate synthase; glucose-6-phosphate isomerase; fructokinase; glycogenin g…	Binding			24	0
